# Supplementary material for: LppA is a novel plasminogen receptor of Mycoplasma bovis that contributes to adhesion by binding the host extracellular matrix and Annexin A2
Source: Vet Res. 2023 Nov 17;54:107. doi: 10.1186/s13567-023-01242-1 (PMC10657132; doi:10.1186/s13567-023-01242-1)
Supplement: Supplementary file 1 — Additional file 1. Plasmids, oligonucleotides, cell lines and strains used in this study. List of plasmids, primers, M. bovis strains, and cell line used in this study. [file 13567_2023_1242_MOESM1_ESM.xlsx]

## Sheet: Sheet1
Additional file 1 Plasmids, oligonucleotides, cell lines and strains used in this study
Name	Description	Source
Plasmids
pMT/mNeonGreen	Transposon plasmid used to create the fluorescent mutant library of M. bovis	Professor Lucía Manso-Silván (CIRAD, France)
pIRR45	Integrative vector used to complement the strain M. bovisΔLppA	Professor Glenn Browning (the University of Melbourn)
pIRR45-LppA	pIRR45 carrying the LppA gene and the promoter for M. bovisΔLppA complementation	This study
pET30a-LppA	For expression of recombinant protein His6-LppA	This study
pCAGGS-FLAG-N-LppA	For expression of LppA protein in cells	This study
pCAGGS-HA-N-ANXA2	For expression of ANXA2 protein in cells	This study
Oligonucleotides(5'-3')
pIRR45-TfibZT-F	CTTAAGAAATTAAAGTTGGTTCATT	This study
pIRR45-PtufAZT-R	CCATGGAGGTAAACTACGGTCA	This study
pCAGGS-FLAG-LppA-F	CTCATCGATGGTACCATGAAGAAGAGAAAGAACATCCTGC	This study
pCAGGS-FLAG-LppA-R	ATCTGCTAGCTCGAGTCAGCTCTTCTTGAAGCTGAACTGG	This study
pCAGGS-FLAG-ZT-F	CTCGAGCTAGCAGATCTTAATT	This study
pCAGGS-FLAG-ZT-R	GGTACCATCGATGAGCTCGA	This study
pCAGGS-HA-ANXA2-F	CTCATCGATGGTACCATGTCTACCGTTCATGAAATTCTG	This study
pCAGGS-HA-ANXA2-R	ATCTGCTAGCTCGAGTCAGTCATCCCCACCACAC	This study
LppA-F	ATGAAGAAGAGAAAGAACATCCTGC	This study
LppA-R	TCAGCTCTTCTTGAAGCTGAACTGG	This study
Cell lines
293T cell (ATCC-CRL-1326)	293T cells were used for the detection of LppA and ANXA2 protein interactions in vitro.	Preserved in our lab
EBL cell	EBL cells were used to study the adhesion capacity of M. bovis.	Professor Xiaochun Wu (Gansu Agricultural University)
Strains
Escherichia coli DH5α	Escherichia coli DH5α was used for gene cloning in vitro.	Preserved in our lab
Escherichia coli BL21(DE3)	Escherichia coli BL21(DE3) was used for protein expression in vitro.	Preserved in our lab
M. bovisΔLppA	ΔLppA mutant from the M. bovis PG45	Preserved in our lab
M. bovisΔLppA:LppA	The complementing strain by transformation ΔLppA mutant with pIRR45-LppA complementation plasmid.	Preserved in our lab
M. bovis PG45 (ATCC 25523)	Isolated from cattle with clinical mastitis in USA	Preserved in our lab
1F	Isolated from cattle with clinical pneumonia in Longxi, Gansu Province, China, 2010	Preserved in our lab
OF2	Isolated from cattle with clinical pneumonia in Longxi, Gansu Province, China, 2010	Preserved in our lab
NF22	Isolated from cattle with clinical pneumonia in zhangye, Gansu Province, China, 2011	Preserved in our lab
0709	Isolated from cattle with clinical pneumonia in Ningxia Province, China, 2010	Preserved in our lab
0794	Isolated from cattle with clinical pneumonia in Ningxia Province, China, 2010	Preserved in our lab
13690	Isolated from cattle with clinical pneumonia in Baiyin, Gansu Province, China, 2014	Preserved in our lab
