# Supplementary material for: LppA is a novel plasminogen receptor of Mycoplasma bovis that contributes to adhesion by binding the host extracellular matrix and Annexin A2
Source: Vet Res. 2023 Nov 17;54:107. doi: 10.1186/s13567-023-01242-1 (PMC10657132; doi:10.1186/s13567-023-01242-1)
Supplement: Supplementary file 2 — Additional file 2. The strains information of MB-DATABASE and MY-DATABASE. NCBI accession numbers of strains used to construct the MB-DATABASE and MY-DATABASE databases. Genetic analysis of LppA sequences in Mycoplasmas and bacteria. [file 13567_2023_1242_MOESM2_ESM.xlsx]

## Sheet: Table S2
Additional file 2 The strains information of MB-DATABASE and MY-DATABASE
Strain	Assembly number
Mycoplasma bovis
Mycoplasmopsis bovis 8790	GCA_005061465.1
Mycoplasmopsis bovis YLrengong	GCA_006659125.1
Mycoplasmopsis bovis EZ-3	GCA_006542465.1
Mycoplasmopsis bovis SZ-0527	GCA_006542475.1
Mycoplasmopsis bovis NNH	GCA_006658865.1
Mycoplasmopsis bovis YL0724	GCA_006658885.1
Mycoplasmopsis bovis YJ0719	GCA_006658905.1
Mycoplasmopsis bovis YC	GCA_006659075.1
Mycoplasmopsis bovis SD-130626	GCA_006659145.1
Mycoplasmopsis bovis SG	GCA_006659165.1
Mycoplasmopsis bovis FX	GCA_006659345.1
Mycoplasmopsis bovis 2389MB	GCA_001930255.1
Mycoplasmopsis bovis 3308MB	GCA_001931315.1
Mycoplasmopsis bovis 2930MB	GCA_001929835.1
Mycoplasmopsis bovis YL	GCA_006658585.1
Mycoplasmopsis bovis 2320MB	GCA_001930145.1
Mycoplasmopsis bovis ZhX	GCA_006658945.1
Mycoplasmopsis bovis 2307MB	GCA_001929505.1
Mycoplasmopsis bovis 2255MB	GCA_001930035.1
Mycoplasmopsis bovis 2335MB	GCA_001930175.1
Mycoplasmopsis bovis 2223MB	GCA_001930055.1
Mycoplasmopsis bovis JX	GCA_006659055.1
Mycoplasmopsis bovis 2887MB	GCA_001929825.1
Mycoplasmopsis bovis 2769MB	GCA_001930545.1
Mycoplasmopsis bovis 2297MB	GCA_001930165.1
Mycoplasmopsis bovis 2497MB	GCA_001929605.1
Mycoplasmopsis bovis 2377MB	GCA_001930245.1
Mycoplasmopsis bovis 2403MB	GCA_001930315.1
Mycoplasmopsis bovis 2612MB	GCA_001930535.1
Mycoplasmopsis bovis J295	GCA_020423765.1
Mycoplasmopsis bovis DY	GCA_006659025.1
Mycoplasmopsis bovis 2351MB	GCA_001930225.1
Mycoplasmopsis bovis J233	GCA_020423745.1
Mycoplasmopsis bovis J305	GCA_020423725.1
Mycoplasmopsis bovis KLQ	GCA_006659045.1
Mycoplasmopsis bovis J377	GCA_020423535.1
Mycoplasmopsis bovis J356	GCA_020423585.1
Mycoplasmopsis bovis J341	GCA_020423615.1
Mycoplasmopsis bovis J330	GCA_020423685.1
Mycoplasmopsis bovis J336	GCA_020423705.1
Mycoplasmopsis bovis J335	GCA_020423605.1
Mycoplasmopsis bovis J276	GCA_020423665.1
Mycoplasmopsis bovis J319	GCA_020423645.1
Mycoplasmopsis bovis J226	GCA_020423805.1
Mycoplasmopsis bovis J175	GCA_020423825.1
Mycoplasmopsis bovis 2512MB	GCA_001930395.1
Mycoplasmopsis bovis 2969MB	GCA_001930655.1
Mycoplasmopsis bovis J136	GCA_020423845.1
Mycoplasmopsis bovis J103	GCA_020423885.1
Mycoplasmopsis bovis J410	GCA_020423455.1
Mycoplasmopsis bovis J69	GCA_020423945.1
Mycoplasmopsis bovis J96	GCA_020423915.1
Mycoplasmopsis bovis J115	GCA_020423895.1
Mycoplasmopsis bovis J479	GCA_020423385.1
Mycoplasmopsis bovis J482	GCA_020423375.1
Mycoplasmopsis bovis J388	GCA_020423515.1
Mycoplasmopsis bovis J131	GCA_020423855.1
Mycoplasmopsis bovis J72	GCA_020423955.1
Mycoplasmopsis bovis J391	GCA_020423495.1
Mycoplasmopsis bovis J368	GCA_020423565.1
Mycoplasmopsis bovis J433	GCA_020423365.1
Mycoplasmopsis bovis J403	GCA_020423475.1
Mycoplasmopsis bovis J178	GCA_020423775.1
Mycoplasmopsis bovis J28	GCA_020423985.1
Mycoplasmopsis bovis J414	GCA_020423435.1
Mycoplasmopsis bovis 1067	GCA_005061475.1
Mycoplasmopsis bovis NADC59	GCA_011996705.1
Mycoplasmopsis bovis Mb300	GCA_016807745.1
Mycoplasmopsis bovis NADC55	GCA_003354305.1
Mycoplasmopsis bovis NADC62	GCA_003354505.1
Mycoplasmopsis bovis NADC54	GCA_003354465.1
Mycoplasmopsis bovis NADC18	GCA_003354445.1
Mycoplasmopsis bovis NADC61	GCA_003354405.1
Mycoplasmopsis bovis J279	GCA_020422945.1
Mycoplasmopsis bovis NADC67	GCA_003354365.1
Mycoplasmopsis bovis Mb287	GCA_016452845.1
Mycoplasmopsis bovis VK12	GCA_016452985.1
Mycoplasmopsis bovis Mb134	GCA_016452945.1
Mycoplasmopsis bovis Mb140	GCA_016453805.1
Mycoplasmopsis bovis Mb110	GCA_016452545.1
Mycoplasmopsis bovis VK14	GCA_016453285.1
Mycoplasmopsis bovis VK41	GCA_016453025.1
Mycoplasmopsis bovis Mb188	GCA_016453085.1
Mycoplasmopsis bovis Mb108	GCA_016452565.1
Mycoplasmopsis bovis VK13	GCA_016453305.1
Mycoplasmopsis bovis VK6	GCA_016454025.1
Mycoplasmopsis bovis Mb237	GCA_016452385.1
Mycoplasmopsis bovis Mb216	GCA_016452485.1
Mycoplasmopsis bovis Mb276	GCA_016453465.1
Mycoplasmopsis bovis Mb268	GCA_016452505.1
Mycoplasmopsis bovis Mb229	GCA_016453505.1
Mycoplasmopsis bovis Mb225	GCA_016453385.1
Mycoplasmopsis bovis Mb217	GCA_016453065.1
Mycoplasmopsis bovis Mb219	GCA_016453525.1
Mycoplasmopsis bovis VK22	GCA_016453205.1
Mycoplasmopsis bovis Mb130	GCA_016453445.1
Mycoplasmopsis bovis NADC68	GCA_003354385.1
Mycoplasmopsis bovis 15DD0234	GCA_029855705.1
Mycoplasmopsis bovis NADC70	GCA_003354525.1
Mycoplasmopsis bovis 15DD0160	GCA_029855525.1
Mycoplasmopsis bovis NADC58	GCA_003354345.1
Mycoplasmopsis bovis 15DD0238	GCA_029855725.1
Mycoplasmopsis bovis 15DD0161	GCA_029855545.1
Mycoplasmopsis bovis J137	GCA_020422985.1
Mycoplasmopsis bovis NADC56	GCA_003354485.1
Mycoplasmopsis bovis 15DL0124	GCA_029855825.1
Mycoplasmopsis bovis 14DD0147	GCA_029855445.1
Mycoplasmopsis bovis 15DD0141	GCA_029855505.1
Mycoplasmopsis bovis J81	GCA_020423005.1
Mycoplasmopsis bovis 15DD0249	GCA_029855765.1
Mycoplasmopsis bovis 1E2007VBG	GCA_029201205.1
Mycoplasmopsis bovis 15DD0207	GCA_029855605.1
Mycoplasmopsis bovis MJ4	GCA_003354285.1
Mycoplasmopsis bovis Mb160	GCA_016807725.1
Mycoplasmopsis bovis JF4278	GCA_900088685.1
Mycoplasmopsis bovis J6	GCA_020423025.1
Mycoplasmopsis bovis Ningxia-1	GCA_002749575.1
Mycoplasmopsis bovis 15DD0250	GCA_029855785.1
Mycoplasmopsis bovis MJ3	GCA_003354425.1
Mycoplasmopsis bovis F9160	GCA_024396455.1
Mycoplasmopsis bovis 15DD0261	GCA_029855805.1
Mycoplasmopsis bovis MJ1	GCA_011996525.1
Mycoplasmopsis bovis NADC81	GCA_021497165.1
Mycoplasmopsis bovis 16M	GCA_004792535.1
Mycoplasmopsis bovis 08M	GCA_002009275.1
Mycoplasmopsis bovis NADC72	GCA_021497145.1
Mycoplasmopsis bovis 16DD0001	GCA_029855845.1
Mycoplasmopsis bovis 15DD0123	GCA_029855485.1
Mycoplasmopsis bovis 15DD0165	GCA_029855585.1
Mycoplasmopsis bovis L15762	GCA_024396435.1
Mycoplasmopsis bovis Mb193	GCA_016452925.1
Mycoplasmopsis bovis VK7	GCA_016454005.1
Mycoplasmopsis bovis Mb174	GCA_016453685.1
Mycoplasmopsis bovis Mb50	GCA_016454125.1
Mycoplasmopsis bovis Mb59	GCA_016452885.1
Mycoplasmopsis bovis TO19	GCA_016454105.1
Mycoplasmopsis bovis Mb162	GCA_016453725.1
Mycoplasmopsis bovis VK5	GCA_016454045.1
Mycoplasmopsis bovis VK10	GCA_016453345.1
Mycoplasmopsis bovis Mb75	GCA_016452345.1
Mycoplasmopsis bovis Mb37	GCA_016452325.1
Mycoplasmopsis bovis Mb169	GCA_016453705.1
Mycoplasmopsis bovis Mb143	GCA_016454085.1
Mycoplasmopsis bovis VK24	GCA_016453165.1
Mycoplasmopsis bovis VK32	GCA_016453005.1
Mycoplasmopsis bovis VK19	GCA_016453225.1
Mycoplasmopsis bovis Mb157	GCA_016453765.1
Mycoplasmopsis bovis Mb32	GCA_016453905.1
Mycoplasmopsis bovis Mb109	GCA_016452965.1
Mycoplasmopsis bovis Mb194	GCA_016452685.1
Mycoplasmopsis bovis Mb6	GCA_016453945.1
Mycoplasmopsis bovis Mb272	GCA_016453485.1
Mycoplasmopsis bovis Mb196	GCA_016452245.1
Mycoplasmopsis bovis VK26	GCA_016453145.1
Mycoplasmopsis bovis Mb158	GCA_016453745.1
Mycoplasmopsis bovis Mb149	GCA_016452205.1
Mycoplasmopsis bovis VK30	GCA_016453105.1
Mycoplasmopsis bovis Mb185	GCA_016452825.1
Mycoplasmopsis bovis VK27	GCA_016453125.1
Mycoplasmopsis bovis Mb172	GCA_016452785.1
Mycoplasmopsis bovis Mb218	GCA_016453545.1
Mycoplasmopsis bovis Mb103	GCA_016453865.1
Mycoplasmopsis bovis Mb239	GCA_016452225.1
Mycoplasmopsis bovis Mb240	GCA_016452625.1
Mycoplasmopsis bovis Mb208	GCA_016452865.1
Mycoplasmopsis bovis Mb183	GCA_016452645.1
Mycoplasmopsis bovis Mb7	GCA_016453925.1
Mycoplasmopsis bovis Mb201	GCA_016452525.1
Mycoplasmopsis bovis Mb241	GCA_016452405.1
Mycoplasmopsis bovis VK3	GCA_016454065.1
Mycoplasmopsis bovis Mb267	GCA_016452605.1
Mycoplasmopsis bovis VK25	GCA_016453365.1
Mycoplasmopsis bovis Mb252	GCA_016452305.1
Mycoplasmopsis bovis Mb200	GCA_016452185.1
Mycoplasmopsis bovis Mb179	GCA_016453665.1
Mycoplasmopsis bovis Mb258	GCA_016452285.1
Mycoplasmopsis bovis Mb112	GCA_016453845.1
Mycoplasmopsis bovis Mb206	GCA_016452585.1
Mycoplasmopsis bovis PG45	GCA_000183385.1
Mycoplasmopsis bovis J228	GCA_020422965.1
Mycoplasmopsis bovis HB0801-P150	GCA_001611895.1
Mycoplasmopsis bovis HB0801-P180	GCA_001611935.1
Mycoplasmopsis bovis 15DD0228	GCA_029855665.1
Mycoplasmopsis bovis MJ2	GCA_003354265.1
Mycoplasmopsis bovis 15DD0240	GCA_029855745.1
Mycoplasmopsis bovis MB651	GCA_029536715.1
Mycoplasmopsis bovis HB0801	GCA_000270525.1
Mycoplasmopsis bovis CQ-W70	GCA_000696015.1
Mycoplasmopsis bovis Hubei-1	GCA_000219375.1
Mycoplasmopsis bovis Mb304	GCA_016807765.1
Mycoplasmopsis bovis 1982-M6152	GCA_013423745.1
Mycoplasmopsis bovis 2019-043682	GCA_013423725.1
Mycoplasmopsis bovis DYrengong	GCA_006658785.1
Mycoplasmopsis bovis TY120615	GCA_006658795.1
Mycoplasmopsis bovis 2154MB	GCA_001929955.1
Mycoplasmopsis bovis LJ1225	GCA_006658725.1
Mycoplasmopsis bovis KF	GCA_006658695.1
Mycoplasmopsis bovis GA	GCA_006659195.1
Mycoplasmopsis bovis XM-RG	GCA_006659245.1
Mycoplasmopsis bovis F150niu	GCA_006658745.1
Mycoplasmopsis bovis EZ-2	GCA_006659305.1
Mycoplasmopsis bovis 2133MB	GCA_001929945.1
Mycoplasmopsis bovis XM	GCA_006658965.1
Mycoplasmopsis bovis YL2086	GCA_006658645.1
Mycoplasmopsis bovis XZ-2	GCA_006542455.1
Mycoplasmopsis bovis SZ	GCA_006658955.1
Mycoplasmopsis bovis XZ-1	GCA_006659155.1
Mycoplasmopsis bovis JS1075	GCA_006658845.1
Mycoplasmopsis bovis EZ-8	GCA_006658975.1
Mycoplasmopsis bovis F150tu	GCA_006658855.1
Mycoplasmopsis bovis WX	GCA_006659065.1
Mycoplasmopsis bovis HS-130614	GCA_004751945.1
Mycoplasmopsis bovis KEQ	GCA_006659265.1
Mycoplasmopsis bovis JXXY	GCA_006658685.1
Mycoplasmopsis bovis SY	GCA_006658735.1
Mycoplasmopsis bovis 1834	GCA_006658825.1
Mycoplasmopsis bovis ZMD	GCA_006659275.1
Mycoplasmopsis bovis 14DD0475	GCA_029855465.1
Mycoplasmopsis bovis NADC53	GCA_021497125.1
Mycoplasmopsis bovis Mb191	GCA_022221365.1
Mycoplasmopsis bovis NADC83	GCA_021497185.1
Mycoplasmopsis bovis 15DD0233	GCA_029855685.1
Mycoplasmopsis bovis 16DD0100	GCA_029855885.1
Mycoplasmopsis bovis KRB1	GCA_021497085.1
Mycoplasmopsis bovis RM16	GCA_009156025.2
Mycoplasmopsis bovis NM 2012	GCA_001043135.1
Mycoplasmopsis bovis NADC51	GCA_021497105.1
Mycoplasmopsis bovis Tibet-10	GCA_014854615.1
Mycoplasmopsis bovis XBY01	GCA_009650115.1
Mycoplasmopsis bovis NADC57	GCA_003354325.1
Mycoplasmopsis bovis Mb1	GCA_016807705.1
Mycoplasmopsis bovis BZ	GCA_006659175.1
Mycoplasmopsis bovis AR4	GCA_016453425.1
Mycoplasmopsis bovis AR3	GCA_016452465.1
Mycoplasmopsis bovis Mb147	GCA_016452805.1
Mycoplasmopsis bovis Mb141	GCA_016453785.1
Mycoplasmopsis bovis Mb98	GCA_016453885.1
Mycoplasmopsis bovis Mb166	GCA_016452725.1
Mycoplasmopsis bovis Mb168	GCA_016452705.1
Mycoplasmopsis bovis Mb214	GCA_016453405.1
Mycoplasmopsis bovis Mb180	GCA_016453645.1
Mycoplasmopsis bovis Mb275	GCA_016453565.1
Mycoplasmopsis bovis Mb274	GCA_016453585.1
Mycoplasmopsis bovis Mb209	GCA_016452445.1
Mycoplasmopsis bovis VK8	GCA_016453985.1
Mycoplasmopsis bovis VK16	GCA_016453245.1
Mycoplasmopsis bovis VK11	GCA_016453325.1
Mycoplasmopsis bovis Mb222	GCA_016453625.1
Mycoplasmopsis bovis Mb49	GCA_016454145.1
Mycoplasmopsis bovis Mb182	GCA_016452665.1
Mycoplasmopsis bovis Mb231	GCA_016453605.1
Mycoplasmopsis bovis VK23	GCA_016453185.1
Mycoplasmopsis bovis Mb116	GCA_016453825.1
Mycoplasmopsis bovis VK15	GCA_016453265.1
Mycoplasmopsis bovis Mb120	GCA_016452365.1
Mycoplasmopsis bovis VK9	GCA_016453965.1
Mycoplasmopsis bovis Mb175	GCA_016452425.1
Mycoplasmopsis bovis Mb152	GCA_016452745.1
Mycoplasmopsis bovis Mb227	GCA_016452265.1
Mycoplasmopsis bovis Mb1	GCA_016452765.1
Mycoplasmopsis bovis TO VK	GCA_016453045.1
Mycoplasmopsis bovis Mb51	GCA_016452905.1
Mycoplasma
Mycoplasma amphoriforme	Genome ID: 32436
Mycoplasma simbae	Genome ID: 32106
Mycoplasma elephantis	Genome ID: 31946
Mycoplasma leonicaptivi	Genome ID: 31594
Mycoplasma enhydrae	Genome ID: 99074
Mycoplasma nasistruthionis	Genome ID: 82245
Mycoplasma testudineum	Genome ID: 56070
Mycoplasma tauri	Genome ID: 108976
Mycoplasma mycoides	Genome ID: 720
Mycoplasma capricolum	Genome ID: 521
Mycoplasma leachii	Genome ID: 1696
Mycoplasma yeatsii	Genome ID: 10726
Mycoplasma putrefaciens	Genome ID: 2769
Mycoplasma suis	Genome ID: 2628
Mycoplasma haemofelis	Genome ID: 1663
Mycoplasma crocodyli	Genome ID: 1732
Mycoplasma ovis	Genome ID: 23941
Mycoplasma parvum	Genome ID: 22974
Candidatus Mycoplasma haematominutum	Genome ID: 11991
Candidatus Mycoplasma haematolamae	Genome ID: 11582
Mycoplasma haemocanis	Genome ID: 11914
Mycoplasma wenyonii	Genome ID: 11761
Mycoplasma feriruminatoris	Genome ID: 40188
Mycoplasma cottewii	Genome ID: 15804
Candidatus Mycoplasma mahonii	Genome ID: 131340
Mycoplasma seminis	Genome ID: 130960
Mycoplasma iguanae	Genome ID: 117217
Mycoplasma miroungirhinis	Genome ID: 109869
Mycoplasma miroungigenitalium	Genome ID: 109868
Mycoplasma phocoeninasale	Genome ID: 109867
Mycoplasma phocoenae	Genome ID: 109866
Mycoplasma zalophi	Genome ID: 103482
Mycoplasma zalophidermidis	Genome ID: 103481
Mycoplasma procyoni	Genome ID: 98993
Mycoplasma tullyi	Genome ID: 93641
Candidatus Mycoplasma liparidae	Genome ID: 86821
Mycoplasma struthionis	Genome ID: 86012
Candidatus Mycoplasma haemohominis	Genome ID: 84208
Mycoplasma anserisalpingitidis	Genome ID: 83364
Mycoplasma marinum	Genome ID: 78257
Mycoplasma todarodis	Genome ID: 78256
Candidatus Mycoplasma haematobovis	Genome ID: 44906
Mycoplasma buteonis	Genome ID: 32570
Mesomycoplasma hyorhinis	Genome ID: 1922
Mesomycoplasma bovoculi	Genome ID: 11292
Mesomycoplasma flocculare	Genome ID: 11293
Mesomycoplasma ovipneumoniae	Genome ID: 2772
Mycoplasma mobile	Genome ID: 1651
Mycoplasmopsis synoviae	Genome ID: 1649
Mycoplasmopsis felis	Genome ID: 32087
Metamycoplasma hominis	Genome ID: 3075
Mesomycoplasma conjunctivae	Genome ID: 2176
Malacoplasma penetrans	Genome ID: 1037
Mycoplasmopsis pulmonis	Genome ID: 1029
Mycoplasmopsis bovirhinis	Genome ID: 64016
Mycoplasmopsis fermentans	Genome ID: 1234
Metamycoplasma arthritidis	Genome ID: 1121
Mycoplasmoides gallisepticum	Genome ID: 1113
Mycoplasmopsis agalactiae	Genome ID: 512
Metamycoplasma canadense	Genome ID: 35947
Mycoplasmopsis californica	Genome ID: 32001
Mycoplasmoides pneumoniae	Genome ID: 1028
Mycoplasmoides fastidiosum	Genome ID: 116486
Metamycoplasma equirhinis	Genome ID: 81896
Mycoplasmopsis agassizii	Genome ID: 54059
Mycoplasmopsis pullorum	Genome ID: 50905
Mycoplasmopsis gallinacea	Genome ID: 38269
Mycoplasma anseris	Genome ID: 32111
Mycoplasmopsis gallinarum	Genome ID: 31569
Mycoplasmoides pirum	Genome ID: 31910
Mycoplasmopsis meleagridis	Genome ID: 17586
Mycoplasmopsis cynos	Genome ID: 15822
Mycoplasmopsis arginini	Genome ID: 13959
Mycoplasmopsis bovigenitalium	Genome ID: 13958
Mycoplasmopsis canis	Genome ID: 12022
Mycoplasmopsis columbina	Genome ID: 6816
Mycoplasmopsis anatis	Genome ID: 6638
Mycoplasmopsis alligatoris	Genome ID: 1233
Mycoplasmopsis bovis	Genome ID: 1150
Mycoplasmoides genitalium	Genome ID: 474
Mesomycoplasma moatsii	Genome ID: 17912
Metamycoplasma auris	Genome ID: 13956
Metamycoplasma alkalescens	Genome ID: 13957
Malacoplasma iowae	Genome ID: 10880
Aster yellows witches'-broom phytoplasma	Genome ID: 1270
Mesomycoplasma dispar	Genome ID: 36400
Metamycoplasma cloacale	Genome ID: 32108
Metamycoplasma hyosynoviae	Genome ID: 31974
Metamycoplasma salivarium	Genome ID: 17831
